# Supplementary material for: Multiple myeloma long-term survivors exhibit sustained immune alterations decades after first-line therapy
Source: Nat Commun. 2024 Nov 29;15:10396. doi: 10.1038/s41467-024-54543-0 (PMC11607340; doi:10.1038/s41467-024-54543-0)
Supplement: Supplementary file 4 — Supplementary Data 1 [file 41467_2024_54543_MOESM4_ESM.xlsx]

## Sheet: Sheet1
Number	Patient ID	scRNA-seq	Sex (M/F)	Age	MM Type	CRAB criteria	Time after ASCT (years)	Stage (ISS)	Cytogenetics	Cytology: % PC in BM	Induction treatment	Induction group	Pre-ASCT response	Conditioning	Maintenance treatment	Maintenance group	Maintenance duration (years)	Post-ASCT response	Relapse from CR in 2018 (years)	Sustained CR until 2022	CHIP at LTS (2018)	Mutations, VAF	Time after therapy (years until 2018)
1	P018	No	M	65-69	IgG kappa	bone disease	14	I	standard	5	3x VAD	C	NA	2x Mel200	interferon	IFN	8	CR	7	No	No	NA	6
2	P010	No	M	70-74	IgG lambda	bone disease, anemia	11	I	standard	30	3x VAD	C	PR	2x Mel200	thalidomide	IR	2	CR	3	No	NA	NA	9
3	P020	Yes	F	70-74	IgA/IgG lambda	bone disease, anemia	10	III	standard	90	3x VAD	C	VGPR	2x Mel200	thalidomide	IR	1	CR	8	No	No	NA	9
4	P001	No	F	65-69	IgG kappa	bone disease	9.5	I	standard	15	3x VAD	C	PR	1x Mel200	thalidomide	IR	2	CR	9	No	NA	NA	7.5
5	P021	Yes	F	70-74	IgG kappa	bone disease	9	II	high risk (del17p)	50	3x PAD	C + P	VGPR	2x Mel200	bortezomib	PI	2	CR	7	No	Yes	TET2, 35.7	7
6	P017	No	M	75-79	IgG kappa	bone disease	10	I	standard	10	3x VAD	C	PR	1x Mel200	thalidomide	IR	1	CR	10	No	No	NA	9
7	P013	Yes	M	70-74	IgG kappa	anemia	9	I	standard	20	3x PAD	C + P	VGPR	2x Mel200	None	None	0	CR	6	No	No	NA	9
8	P009	Yes	F	55-59	IgA lambda	bone disease	9	I	high risk (del17p)	60	3x PAD	C + P	VGPR	2x Mel200	bortezomib	PI	2	CR	6	No	Yes	DNMT3A, 3.8, TP53, 9	7
9	P015	Yes	F	65-69	IgA kappa	anemia	9	I	standard	80	3x TAD	C + I	VGPR	1x Mel200	None	None	0	VGPR	NA	No	No	NA	9
10	P025	No	M	50-54	BJ kappa	bone disease	15	NA	NA	NA	3x VAD	C	NA	2x Mel200	interferon	IFN	2	CR	NA	No	Yes	DNMT3A, 4.4	13
11	P022	No	F	55-59	IgG kappa	bone disease	14	II	NA	60	3x TAD	C + I	NA	2x Mel200	thalidomide	IR	4	CR	NA	No	NA	NA	10
12	P003	No	M	65-69	IgG kappa	bone disease	14	III	standard	80	3x TAD	C + I	PR	2x Mel200	thalidomide	IR	4	CR	NA	Yes	Yes	DNMT3A, 3.1	10
13	P004	Yes	M	70-74	IgA lambda	bone disease	9	II	high risk (del17p)	100	3x PAD	C + P	nCR	2x Mel200	bortezomib	PI	2	CR	NA	No	Yes	DNMT3A, 6.1	7
14	P016	Yes	F	65-69	BJ kappa	bone disease	11	I	standard	20	3x PAD	C + P	VGPR	2x Mel200	bortezomib	PI	2	CR	NA	Yes	NA	NA	9
15	P023	No	F	75-79	IgA lambda	bone disease	14	I	standard	30	3x VAD	C	CR	2x Mel200	interferon	IFN	NA	CR	NA	Yes	Yes	DNMT3A, 2.5	NA
16	P011	No	F	55-59	IgG kappa	bone disease	17	NA	NA	80	4x VID	C	NA	2x Mel200	interferon	IFN	13	CR	NA	Yes	NA	NA	4
17	P005	No	M	55-59	IgG kappa	renal failure, anemia	12	II	standard	20	3x VAD	C	PR	2x Mel200	interferon	IFN	NA	CR	NA	Yes	Yes	ASXL1, 17.1	NA
18	P002	Yes	M	65-69	IgG lambda	bone disease	11	I	standard	70	3x VAD	C	VGPR	2x Mel200	thalidomide	IR	2	CR	NA	No	NA	NA	9
19	P007	No	M	75-79	IgA lambda	bone disease	11	I	standard	80	3x PAD	C + P	VGPR	2x Mel200	bortezomib	PI	2	CR	NA	Yes	NA	NA	9
20	P012	No	F	60-64	IgG kappa	bone disease	11	III	standard	30	3x VAD		PR	1x Mel200	thalidomide	IR	3	CR	NA	Yes	Yes	TP53, 3	8
21	P006	No	M	55-59	IgG kappa	bone disease	10	II	high risk (gain 1q21)	50	3x PAD	C + P	VGPR	2x Mel200	bortezomib	PI	2	CR	NA	Yes	No	NA	8
22	P024	Yes	M	65-69	IgG lambda	renal failure	9.5	III	high risk (t4;14)	80	3x PAD	C + P	VGPR	2x Mel200	bortezomib	PI	2	CR	NA	No	No	NA	7.5
23	P014	Yes	M	60-64	IgG kappa	bone disease, hypercalcemia	9	I	standard	30	3x TAD	C + I	CR	1x Mel200	None	None	0	CR	NA	Yes	NA	NA	9
24	P026	Yes	F	45-49	IgG lambda	bone disease	7	II	standard	50	3x VCD	C + P	PR	2x Mel200	lenalidomide	IR	1	CR	NA	No	Yes	DNMT3A, 2.5	6
