# Supplementary material for: Multiple myeloma long-term survivors exhibit sustained immune alterations decades after first-line therapy
Source: Nat Commun. 2024 Nov 29;15:10396. doi: 10.1038/s41467-024-54543-0 (PMC11607340; doi:10.1038/s41467-024-54543-0)
Supplement: Supplementary file 5 — Supplementary Data 2 [file 41467_2024_54543_MOESM5_ESM.xlsx]

## Sheet: Sheet1
ID	age	sex	concomittant disease	smoker	addiction disorder	autoimmune disease	immunomodulating medication	infection during the last 2 months before BM puncture
H001	60-64	m	arterial hypertension	no	no	no	no	no
H002	65-69	f	no	no	no	no	no	no
H003	50-54	m	no	no	no	no	no	no
