# Supplementary material for: Multiple myeloma long-term survivors exhibit sustained immune alterations decades after first-line therapy
Source: Nat Commun. 2024 Nov 29;15:10396. doi: 10.1038/s41467-024-54543-0 (PMC11607340; doi:10.1038/s41467-024-54543-0)
Supplement: Supplementary file 6 — Supplementary Data 3 [file 41467_2024_54543_MOESM6_ESM.xlsx]

## Sheet: Sheet1
Cell population	VarGenes	Cross-	Leader model	Accuracy	Precision	Recall	F1 score
	(n)	validations
CD14+ monocytes	1000	50	StackedEnsemble_AllModels	0.9877	0.9748	0.9872	0.9809
CD16+ monocytes	1000	5	StackedEnsemble_BestOfFamily	1	1	1	1
CD8+ T cells	1000	50	StackedEnsemble_AllModels	0.9773	0.9709	0.9626	0.9667
CD4+ T cells	1000	50	StackedEnsemble_AllModels	0.9814	0.9778	0.9795	0.9786
NK cells	1000	50	StackedEnsemble_AllModels	0.9876	0.9672	0.9815	0.9743
Plasma cells	1000	50	StackedEnsemble_AllModels	0.998	0.9967	0.9935	0.9951
B cells	1000	5	StackedEnsemble_BestOfFamily	0.9764	0.9709	0.9804	0.9756
pDC	1000	5	StackedEnsemble_BestOfFamily	0.9804	0.9411	1	0.9696
cDC2	500	5	StackedEnsemble_BestOfFamily	0.9683	1	0.913	0.9545
