# Supplementary material for: Multiple myeloma long-term survivors exhibit sustained immune alterations decades after first-line therapy
Source: Nat Commun. 2024 Nov 29;15:10396. doi: 10.1038/s41467-024-54543-0 (PMC11607340; doi:10.1038/s41467-024-54543-0)
Supplement: Supplementary file 8 — Source Data [file 41467_2024_54543_MOESM8_ESM.zip]

Archive with 3 entries (2 files):
- MM source data/
- MM source data/MainFigures source data.zip
- MM source data/extendedDataFigure source data.zip
